# Supplementary material for: Public Image of Nursing Among High School Adolescents in Türkiye: Implications for the Future Healthcare Workforce
Source: Healthcare (Basel). 2026 May 27;14(11):1483. doi: 10.3390/healthcare14111483 (PMC13256970; doi:10.3390/healthcare14111483)
Supplement: Supplementary file 1 [file healthcare-14-01483-s001.zip]

Archive with 1 entries (1 files):
- healthcare-4228625-supplementary.pdf
